# Supplementary material for: Interventions for Fontan Pathway Obstruction in Patients Following Total Cavopulmonary Connection
Source: J Clin Med. 2025 Oct 21;14(20):7447. doi: 10.3390/jcm14207447 (PMC12565572; doi:10.3390/jcm14207447)
Supplement: Supplementary file 1 [file jcm-14-07447-s001.zip]

Archive with 1 entries (1 files):
- jcm-3877168-supplementary.pdf
